# Supplementary material for: Metabolic Responses of Grapevine Leaves to Grapevine Leafroll-Associated Virus 3 Infection
Source: Metabolites. 2026 May 27;16(6):359. doi: 10.3390/metabo16060359 (PMC13303152; doi:10.3390/metabo16060359)
Supplement: Supplementary file 1 [file metabolites-16-00359-s001.zip]

Archive with 8 entries (8 files):
- Supplemental Table S1.pdf
- Supplemental Table S2.pdf
- Supplemental Table S3.pdf
- Supplemental Table S4.pdf
- Supplemental Figure S1.jpeg
- Supplemental Figure S2.jpeg
- Supplemental Figure S3.jpeg
- Supplemental Figure S4.jpeg
